# Supplementary material for: A new Ingolfiellid (Crustacea, Amphipoda, Ingolfiellidae) from an anchialine pool on Abd al Kuri Island, Socotra Archipelago, Yemen
Source: Zookeys. 2013 May 20;(302):1–12. doi: 10.3897/zookeys.302.5261 (PMC3689141; doi:10.3897/zookeys.302.5261)
Supplement: XML Treatment for Ingolfiella arganoi [file zookeys.302.5261-treatment1.xml]

<!DOCTYPE tp:taxon-treatment
  PUBLIC "-//TaxonX//DTD Taxonomic Treatment Publishing DTD v0 20100105//EN" "tax-treatment-NSO.dtd">
<tp:taxon-treatment xmlns:tp="http://www.plazi.org/taxpub"><tp:treatment-meta><mixed-citation publication-type="journal"><person-group><name><surname>Iannilli</surname><given-names>Valentina</given-names></name><name><surname>Vonk</surname><given-names>Ronald</given-names></name></person-group><article-title>A new Ingolfiellid (Crustacea, Amphipoda, Ingolfiellidae) from an anchialine pool on Abd al Kuri Island, Socotra Archipelago, Yemen</article-title><source>Zookeys</source><day>20</day><month>5</month><year>2013</year><volume>2013</volume><issue>302</issue><fpage>1</fpage><lpage>12</lpage><pub-id pub-id-type="doi">10.3897/zookeys.302.5261</pub-id></mixed-citation></tp:treatment-meta><tp:nomenclature><tp:taxon-name>
                            <tp:taxon-name-part taxon-name-part-type="genus">Ingolfiella</tp:taxon-name-part>
                            <tp:taxon-name-part taxon-name-part-type="species">arganoi</tp:taxon-name-part>
                        <object-id xmlns:xlink="http://www.w3.org/1999/xlink" xlink:type="simple">urn:lsid:zoobank.org:act:807BB2C1-62F5-4930-A55B-74AF21C033EB</object-id>
								<object-id xmlns:xlink="http://www.w3.org/1999/xlink" xlink:type="simple">http://species-id.net/wiki/Ingolfiella_arganoi</object-id>
								</tp:taxon-name><tp:taxon-status xmlns:xlink="http://www.w3.org/1999/xlink" xlink:type="simple">sp. n.</tp:taxon-status><xref ref-type="fig" rid="F2">Figs 2</xref><xref ref-type="fig" rid="F5">–5</xref></tp:nomenclature><tp:treatment-sec sec-type="Material examined"><title>Material examined.</title><p>Two specimens: one male <bold>holotype</bold>, 1.4 mm, dissected and mounted in Faure’s liquid on slide MSNVRCr nr. 434; one preparatory female <bold>paratype</bold> on two slides MSNVRCr nr. 470 in Museo di Storia Naturale di Verona, Italy.</p></tp:treatment-sec><tp:treatment-sec sec-type="Diagnosis"><title>Diagnosis.</title><p>Lateral lobes on frontal margin of head developed. Maxillule, basal endite (= outer lobe) left and right with asymmetrical seta. Gnathopods 1 and 2 carpochelate with oblique palm, dactyli with a serrated inner margin with four teeth. Female with extra palmar margin robust seta. Oöstegites on pereiopod 3 and 4, with three regularly placed small button-like processes. Gills present on P3-5. Dactylus of P3 and P4 with slender trifid unguis; P5-7 with thicker bifid unguis, not clearly separated from dactylus. Pleopods 1-3 subtrapezoidal and similar, except first pleopod in male which is flexed and has a broadened tip. Uropod 1 with inner ramus about 1.5 times as long as outer ramus; uropod 2 peduncle without basofacial spine and with two diagonal rows of sturdy rectangular setae, three rows in female, individual setae mostly bifid but with some of them trifid at the tip.</p></tp:treatment-sec><tp:treatment-sec sec-type="Etymology"><title>Etymology.</title><p>The new species is named after Roberto Argano (University of Rome “la Sapienza”) who collected the specimens and gave them to the Verona Museum for study.</p></tp:treatment-sec><tp:treatment-sec sec-type="Description"><title>Description.</title><p><italic>Body</italic> elongate, without coloration, all segments laterally compressed. <italic>Head</italic> (<xref ref-type="fig" rid="F2">Fig. 2a</xref>) with lateral margin rounded; lateral or ‘ocular lobes’ present on frontal margin, well developed, suboval. <italic>Pleonites</italic> I-III with diffusely developed posteriorly rounded epimeral plates adorned with simple seta, a superficial marginal edge slightly visible. <italic>Urosomite</italic> III subcilindrical, slightly longer than deep, enclosing base of telson and uropod III.</p><p><italic>Antennule</italic> (<xref ref-type="fig" rid="F2">Fig. 2a</xref>), peduncular article slightly shorter than head; article ratio 1:0,42:0,42; flagellum of 4 articles, half the length, articles 2-4 with 1 aesthetasc; accessory flagellum slightly shorter than flagellar articles 1+2, three articles.</p><p><!--PageBreak--><italic>Antenna</italic> (<xref ref-type="fig" rid="F2">Fig. 2a</xref>) subequal in length to antennule; flagellum of 5 articles, slightly shorter than half the length of peduncle, the last article bearing one aesthetasc (antenna drawn by S. Ruffo but not present in mounted slides).</p><p><italic>Mandibles</italic> with non-triturative molar process, spiniform. Left mandible (<xref ref-type="fig" rid="F5">Fig. 5d</xref>) with broad incisor, right mandible (<xref ref-type="fig" rid="F5">Fig. 5c</xref>) with fine serrations on lacinia and molar process margin.</p><p><!--PageBreak--><italic>Maxillule</italic> (<xref ref-type="fig" rid="F5">Figs 5a, e</xref>) coxal endite (= inner lobe) with 3 simple setae; basal endite (= outer lobe) with six robust setae of which the second one on the medial side has four teeth in the left maxillule and three teeth in the right one. Endopod (= palp) two-segmented, distal segment with two setae.</p><p><italic>Maxilla</italic> (<xref ref-type="fig" rid="F5">Fig. 5b</xref>) with short, equally long plates, each bearing four distal setae.</p><p><italic>Maxilliped</italic> (<xref ref-type="fig" rid="F5">Fig. 5f</xref>) basal endite slender, with one simple seta; ischium with two setae; merus and carpus without setae; propodus with one seta; dactylus with one lateral robust seta and distally two long setae, unguis not discernible.</p><p><italic>Oöstegites</italic> on pereiopods III-IV (<xref ref-type="fig" rid="F3">Figs 3d, e</xref>), suboval, without setae and with 3 button-like processes.</p><p>Coxal gills on pereiopods III-V.</p><p><italic>Gnathopod I</italic> (<xref ref-type="fig" rid="F2">Figs 2b</xref>, <xref ref-type="fig" rid="F3">3b</xref>) carpo-subchelate, palm strongly oblique, carpus 2.4 times as long as wide, palm margin smooth, not serrated, and with three short, bifid flagellate setae along lateral side of margin, and one simple seta on palm angle in male. In female two of such setae of which one placed closer to the row of three bifid setae. Just posterior to the palmar angle seta is a broad triangular spine on the medial side in the male, and three spines in the female: two smaller ones and a larger, more pointed one. Dactylus with four long spines along posterior margin and thin setules or grooves at the base of the unguis.</p><p><italic>Gnathopod II</italic> (<xref ref-type="fig" rid="F2">Figs 2c, d</xref>; <xref ref-type="fig" rid="F3">3c</xref>) Carpo-subchelate, palm oblique, carpus stronger than in gnathopod I, subtrapezoidal, carpal index = 4.6, palm angle defined by one large seta and one smaller spine in female (<xref ref-type="fig" rid="F3">Fig. 3c</xref>), one seta in male (<xref ref-type="fig" rid="F2">Figs 2c, d</xref>), and with triangular tooth proximal to the palmar angle seta, palm margin with irregular serrations; propodus strong with lobe on lateral side ending in a setule, less pronounced in female; dactylus with four strong teeth enforced with thick margins on lateral side and a groove or bundled setules at the base of the unguis.</p><p><italic>Pereipods III</italic>-<italic>IV</italic> (<xref ref-type="fig" rid="F3">Figs 3d, e</xref>) with two distal setae on dactylus at the base of the unguis, and three distal setae on propodus, one of them long and apically bifid, unguis apically trifid. Oöstegites with in both pereiopods regularly placed series of 3 button-like processes.</p><p><italic>Pereiopods V – VII</italic> (<xref ref-type="fig" rid="F4">Figs 4a,b, c</xref>) progressively longer towards P7; basis of P5 broad, that of P7 slender; carpus of P5 with two long and stout distal setae, others shorter; carpus of P7 with broad, curved and modified comb setae; merus of P7 with long distal seta; dactyli with two small setae distally; unguis bifid.</p><p><italic>Pleopods I-III</italic> (<xref ref-type="fig" rid="F2">Fig. 2a</xref>) subtrapezoidal, without setae. Pleopod I in male deformed or broadened distally.</p><p><italic>Uropod</italic> I (<xref ref-type="fig" rid="F2">Figs 2e</xref>, <xref ref-type="fig" rid="F4">4e</xref>) male: protopod with one seta and a row of fine setules on anterolateral margin; exopod with very feeble segment suture and one seta placed at two-thirds the length; endopod with terminal row of spines and four long setae laterally. In female protopod with three setae; endopod with six long setae laterally.</p><p><italic>Uropod</italic> II (<xref ref-type="fig" rid="F3">Figs 3a</xref>, <xref ref-type="fig" rid="F4">4d</xref>), protopod with two oblique comb rows in male, and three in female; setae of rows more or less rectangular with bifid or trifid, or even comb-like tips; endopod slightly longer than exopod, sharper, and with four setae.</p><p><italic>Uropod</italic> III (<xref ref-type="fig" rid="F2">Fig. 2a</xref>) short, 2 segmented, with one ramus, protopod with 2 distal setae, ramus short with 1 distal seta.</p><p><!--PageBreak-->Telson (<xref ref-type="fig" rid="F2">Fig. 2a</xref>) globose, with 1 pair of long dorsal setae.</p><p>Differences between male and female: gnathopods without extra palmar seta in male, and uropod II without a third comb row in male. Pleopod I in the male has a broadened tip.</p><fig id="F2" position="float" orientation="portrait"><label>Figure 2.</label><caption><p><italic><tp:taxon-name>Ingolfiella arganoi</tp:taxon-name></italic> sp. n., male holotype 1.4 mm. <bold>a</bold> habitus, male 1.4 mm <bold>b</bold> left gnathopod I, lateral <bold>c</bold> right gnathopod II, lateral <bold>d</bold> left gnathopod II, medial <bold>e</bold> right uropod I, lateral.</p></caption><graphic xmlns:xlink="http://www.w3.org/1999/xlink" xlink:href="ZooKeys-302-001-g002.jpg" position="float" orientation="portrait" xlink:type="simple"/></fig><fig id="F3" position="float" orientation="portrait"><label>Figure 3.</label><caption><p><italic><tp:taxon-name>Ingolfiella arganoi</tp:taxon-name></italic> sp. n., male holotype 1.4 mm. <bold>a</bold> right uropod II, lateral; female paratype 1.5 mm. <bold>b</bold> right gnathopod I, lateral <bold>c</bold> right gnathopod II, lateral <bold>d</bold> right pereiopod III, lateral <bold>e</bold> right pereiopod IV, lateral.</p></caption><graphic xmlns:xlink="http://www.w3.org/1999/xlink" xlink:href="ZooKeys-302-001-g003.jpg" position="float" orientation="portrait" xlink:type="simple"/></fig><fig id="F4" position="float" orientation="portrait"><label>Figure 4.</label><caption><p><italic><tp:taxon-name>Ingolfiella arganoi</tp:taxon-name></italic> sp. n., female paratype. <bold>a</bold> pereiopod V <bold>b</bold> pereiopod VI <bold>c</bold> pereiopod VII <bold>d</bold> right uropod II, medial <bold>e</bold> left uropod I, lateral.</p></caption><graphic xmlns:xlink="http://www.w3.org/1999/xlink" xlink:href="ZooKeys-302-001-g004.jpg" position="float" orientation="portrait" xlink:type="simple"/></fig><fig id="F5" position="float" orientation="portrait"><label>Figure 5.</label><caption><p><italic><tp:taxon-name>Ingolfiella arganoi</tp:taxon-name></italic> sp. n., female paratype. <bold>a</bold> left maxillule <bold>b</bold> maxilla <bold>c</bold> right mandible <bold>d</bold> left mandible <bold>e</bold> right maxillule <bold>f</bold> right maxilliped.</p></caption><graphic xmlns:xlink="http://www.w3.org/1999/xlink" xlink:href="ZooKeys-302-001-g005.jpg" position="float" orientation="portrait" xlink:type="simple"/></fig><!--PageBreak--></tp:treatment-sec><tp:treatment-sec sec-type="Remarks"><title>Remarks.</title><p><italic><tp:taxon-name>Ingolfiella arganoi</tp:taxon-name></italic> sp. n. shares most morphological character states with a species found 2500 km southeastward across the Indian Ocean, on the Maldives, namely <italic><tp:taxon-name>Ingolfiella xarifae</tp:taxon-name></italic> (Ruffo, 1966), from washed-out broken coral pieces (<italic><tp:taxon-name>Favites</tp:taxon-name></italic> sp.). Species ranges of stygobionts have not been reported to exceed such large distances in the past and molecular work on cryptic lineage diversity of populations of groundwater crustaceans have even diminished existing ranges to distances of less than 1000 km (<xref ref-type="bibr" rid="B21">Trontelj et al. 2009</xref>).</p><p><!--PageBreak-->For now, five clear morphological differences justify the designation of a new species that also is geographically quite far away from its nearest congeners. These differences can be observed in the four spines on the medial margin of the propodus of gnathopod I – three spines in <italic><tp:taxon-name>Ingolfiella xarifae</tp:taxon-name></italic>; subtrapezoidal carpus of gnathopod 2 – elongate oval in <italic>xarifae</italic>; palmar index of gnathopod 2 is 4.6 – against 6.4 in xarifae; palm of gnathopod 2 strongly serrate – almost smooth in <italic>xarifae</italic>; pereiopod VII with specialized, combed, robust setae distally on carpus – not present in <italic>xarifae</italic>.</p><p>The differences in the placement, form and number of setae have shown to be quite consistent in the case of the poorly setose ingolfiellids (<xref ref-type="bibr" rid="B24">Vonk and Sanchez 1991</xref>). The spines and setae that have remained, are perhaps critically functional due to selective reductive factors in the underground environment.</p><p>The oöstegites have 3 small button-like processes. The same character was described in <italic><tp:taxon-name>Ingolfiella alba</tp:taxon-name></italic> Iannilli et al., 2008, where also three small button-like processes are present, but here from P3 to P5. Re-examination of <italic><tp:taxon-name>Ingolfiella xarifae</tp:taxon-name></italic> typus by Sandro Ruffo and V.I. allowed them to observe also on the oöstegites of this species the button-like processes, as described for <italic><tp:taxon-name>Ingolfiella alba</tp:taxon-name></italic>.Something similar was described in <italic><tp:taxon-name>Metaingolfiella mirabilis</tp:taxon-name></italic> Ruffo, 1969, although the processes were smaller and more numerous. These structures are probably present in other <italic><tp:taxon-name>Ingolfiella</tp:taxon-name></italic> species but have yet to be observed and described (<xref ref-type="bibr" rid="B4">Iannilli et al., 2008</xref>). <xref ref-type="bibr" rid="B17">Stock (1979)</xref> observed in <italic><tp:taxon-name>Ingolfiella quadridentata</tp:taxon-name></italic> Stock, 1979, that oöstegites found on P3 and P4 were: “curved, truncate at tip, provided with 3 apical teeth, but without setae.”</p><p>In other amphipods with preparatory females (females in a moult stage in between two brooding periods), these structures are sometimes present on the oöstegites (pers. comm. D. Jaume). <xref ref-type="bibr" rid="B14">Slattery (1985)</xref> mentions the development of oöstegites in infaunal amphipod families of <tp:taxon-name>Phoxocephalidae</tp:taxon-name> and <tp:taxon-name>Haustoriidae</tp:taxon-name> undergoing three stages of development: buds (of the oostegite itself), preparatory (moderately long oöstegites with some setae), and mature (long oöstegites, curved, and setose to form a brood-carrying pouch or marsupium). If the buttons, that occur in threesomes on the oöstegites of pereiopods III and IV in <!--PageBreak--><italic><tp:taxon-name>Ingolfiella arganoi</tp:taxon-name></italic>, can be observed in other ingolfiellids as being present at the same time with setae this might prove their precursory role. On the other hand, in contradiction to these observations, are our studies of abundant material of <italic><tp:taxon-name>Ingolfiella alba</tp:taxon-name></italic>, that shows this character. The material consists of several individuals collected in different years (from 1992 to 2004) and in different months of the year. We could verify that the structure is always the same, namely the presence of only three button-like processes, and we did not find setae on the oöstegites. So an interpretation of these structures being preparatory setae seems not convincing for <italic><tp:taxon-name>Ingolfiella</tp:taxon-name></italic> species.</p><p>In agreement with <xref ref-type="bibr" rid="B12">Ruffo and Vigna Taglianti 1989</xref> the new species could be placed in the subgenus <italic><tp:taxon-name>Tethydiella</tp:taxon-name></italic>, although <xref ref-type="bibr" rid="B25">Vonk and Schram (2003)</xref>, basing their phylogeny on more characters, did not use the splitting of <italic><tp:taxon-name>Ingolfiella</tp:taxon-name></italic> into genus and subgenera as several taxa are poorly described when compared to recent taxonomic descriptions and only few species have both sexes well known.</p><p>However, the species-groups in sensu <xref ref-type="bibr" rid="B11">Ruffo (1970)</xref> and <xref ref-type="bibr" rid="B12">Ruffo and Vigna Taglianti (1989)</xref> may still be of practical taxonomic use and the geographical location as well as the morphological diagnosis fits the <italic><tp:taxon-name>Tethydiella</tp:taxon-name></italic> group. Of course, more detailed biogeographic data are required to reconstruct the history of the actual distribution of <tp:taxon-name>Ingolfiellidae</tp:taxon-name> (<xref ref-type="bibr" rid="B4">Iannilli et al. 2008</xref>).</p></tp:treatment-sec><ref-list><ref id="B21"><mixed-citation xmlns:xlink="http://www.w3.org/1999/xlink" xlink:type="simple"><person-group><name name-style="western"><surname>Trontelj</surname><given-names>P</given-names></name><name name-style="western"><surname>Douady</surname><given-names>CJ</given-names></name><name name-style="western"><surname>Fišer</surname><given-names>C</given-names></name><name name-style="western"><surname>Gibert</surname><given-names>J</given-names></name><name name-style="western"><surname>Gorički</surname><given-names>Š</given-names></name><name name-style="western"><surname>Lefébure</surname><given-names>T</given-names></name><name name-style="western"><surname>Sket</surname><given-names>B</given-names></name><name name-style="western"><surname>Zakšek</surname><given-names>V</given-names></name></person-group> (<year>2009</year>) <source>A molecular test for cryptic diversity in ground water: how large are the ranges of macro-stygobionts? Freshwater Biology 54: 727–744.</source> doi: <ext-link ext-link-type="uri" xlink:href="http://dx.doi.org/10.1111/j.1365-2427.2007.01877.x" xlink:type="simple">10.1111/j.1365-2427.2007.01877.x</ext-link></mixed-citation></ref><ref id="B24"><mixed-citation xmlns:xlink="http://www.w3.org/1999/xlink" xlink:type="simple"><person-group><name name-style="western"><surname>Vonk</surname><given-names>R</given-names></name><name name-style="western"><surname>Sánchez</surname><given-names>E</given-names></name></person-group> (<year>1991</year>) <article-title>A new marine interstitial ingolfiellid (Crustacea, Amphipoda, Ingolfiellidea) from Tenerife and Hierro.</article-title><source>Hydrobiologia</source><volume>223</volume>: <fpage>293</fpage>-<lpage>299</lpage>. doi: <ext-link ext-link-type="uri" xlink:href="http://dx.doi.org/10.1007/BF00047646" xlink:type="simple">10.1007/BF00047646</ext-link></mixed-citation></ref><ref id="B4"><mixed-citation xmlns:xlink="http://www.w3.org/1999/xlink" xlink:type="simple"><person-group><name name-style="western"><surname>Iannilli</surname><given-names>V</given-names></name><name name-style="western"><surname>Berera</surname><given-names>R</given-names></name><name name-style="western"><surname>Cottarelli</surname><given-names>V</given-names></name></person-group> (<year>2008</year>) <article-title>Description of the first marine interstitial ingolfiellid from Philippines, <italic>Ingolfiella alba</italic> sp. n., with some remarks on the systematic of the genus (Amphipoda: Ingolfiellidae).</article-title><source>Zootaxa</source><volume>1675</volume>: <fpage>49</fpage>-<lpage>58</lpage>.</mixed-citation></ref><ref id="B17"><mixed-citation xmlns:xlink="http://www.w3.org/1999/xlink" xlink:type="simple"><person-group><name name-style="western"><surname>Stock</surname><given-names>JH</given-names></name></person-group> (<year>1979</year>) <article-title>New data on taxonomy and zoogeography of ingolfiellid Crustacea. Bijdr. Dierk.</article-title><volume>49</volume>: <fpage>81</fpage>-<lpage>97</lpage>.</mixed-citation></ref><ref id="B14"><mixed-citation xmlns:xlink="http://www.w3.org/1999/xlink" xlink:type="simple"><person-group><name name-style="western"><surname>Slattery</surname><given-names>PN</given-names></name></person-group> (<year>1985</year>) <article-title>Life histories of infaunal amphipods from subtidal sands of Monterey Bay, California.</article-title><source>Journal Of Crustacean Biology</source><volume>5</volume>: <fpage>635</fpage>-<lpage>649</lpage>. doi: <ext-link ext-link-type="uri" xlink:href="http://dx.doi.org/10.2307/1548241" xlink:type="simple">10.2307/1548241</ext-link></mixed-citation></ref><ref id="B12"><mixed-citation xmlns:xlink="http://www.w3.org/1999/xlink" xlink:type="simple"><person-group><name name-style="western"><surname>Ruffo</surname><given-names>S</given-names></name><name name-style="western"><surname>Vigna</surname><given-names>Taglianti A</given-names></name></person-group> (<year>1989</year>) <article-title>Description of a new cavernicolous <italic>Ingolfiella</italic> species from Sardinia, with remarks on the systematics of the genus.</article-title><source>Annali del Museo Civico di Storia Naturale Genova</source><volume>87</volume>: <fpage>237</fpage>-<lpage>261</lpage>.</mixed-citation></ref><ref id="B25"><mixed-citation xmlns:xlink="http://www.w3.org/1999/xlink" xlink:type="simple"><person-group><name name-style="western"><surname>Vonk</surname><given-names>R</given-names></name><name name-style="western"><surname>Schram</surname><given-names>FR</given-names></name></person-group> (<year>2003</year>) <article-title>Ingolfiellidea (Crustacea, Malacostraca, Amphipoda): a phylogenetic and biogeographic analysis.</article-title><source>Contributions to Zoology</source><volume>72</volume>: <fpage>39</fpage>-<lpage>72</lpage>.</mixed-citation></ref><ref id="B11"><mixed-citation xmlns:xlink="http://www.w3.org/1999/xlink" xlink:type="simple"><person-group><name name-style="western"><surname>Ruffo</surname><given-names>S</given-names></name></person-group> (<year>1970</year>) <source>Considérations à propos de la systématique et de la biogéographie de Ingolfielles (Crustacea Amphipoda). Livre centenaire Emile G. Racovitza: 223–230.</source></mixed-citation></ref></ref-list></tp:taxon-treatment>
